# Supplementary material for: Molecular genetic positioning of small intestine and papilla of Vater carcinomas including clinicopathological classification
Source: Cancer Med. 2023 Mar 31;12(10):11491–502. doi: 10.1002/cam4.5877 (PMC10242328; doi:10.1002/cam4.5877)
Supplement: Supplementary file 3 — Table S1. [file CAM4-12-11491-s002.xlsx]

## Sheet: Sheet1
Table S1
CaseNo	1	2	3	4	5	6	7	8	9	10	11	12	13	14	15	1	2	3	4	5	6	7	8	9	10	11	12	13	14	15	1	2	3	4	5	6	7	8	9	10	11	12	13	14	15
Dataset	Normalized expression level : tumor	Normalized expression level : tumor	Normalized expression level : tumor	Normalized expression level : tumor	Normalized expression level : tumor	Normalized expression level : tumor	Normalized expression level : tumor	Normalized expression level : tumor	Normalized expression level : tumor	Normalized expression level : tumor	Normalized expression level : tumor	Normalized expression level : tumor	Normalized expression level : tumor	Normalized expression level : tumor	Normalized expression level : tumor	Normalized expression level : normal	Normalized expression level : normal	Normalized expression level : normal	Normalized expression level : normal	Normalized expression level : normal	Normalized expression level : normal	Normalized expression level : normal	Normalized expression level : normal	Normalized expression level : normal	Normalized expression level : normal	Normalized expression level : normal	Normalized expression level : normal	Normalized expression level : normal	Normalized expression level : normal	Normalized expression level : normal	log2 fold change (tumor/normal)	log2 fold change (tumor/normal)	log2 fold change (tumor/normal)	log2 fold change (tumor/normal)	log2 fold change (tumor/normal)	log2 fold change (tumor/normal)	log2 fold change (tumor/normal)	log2 fold change (tumor/normal)	log2 fold change (tumor/normal)	log2 fold change (tumor/normal)	log2 fold change (tumor/normal)	log2 fold change (tumor/normal)	log2 fold change (tumor/normal)	log2 fold change (tumor/normal)	log2 fold change (tumor/normal)
APOB	-4.20511	-5.41535	-1.28698	-2.75451	-4.40203	-4.0858	-1.86916	-7.10896	-4.71399	-1.18515	-4.79033	-6.18808	-2.75293	-4.50338	-5.0898	-4.02685	-0.718931	0.335687	0.870371	-4.42874	-2.66959	-1.01349	-6.4806	-4.40562	-0.297822	0.588232	-0.279401	-0.232062	-0.0247211	NA	-0.178258	-4.69642	-1.62267	-3.62488	0.0267119	-1.41621	-0.855665	-0.628364	-0.308372	-0.887331	-5.37856	-5.90868	-2.52087	-4.47866	NA
KRAS	2.39207	1.84119	0.999269	1.11991	1.38054	1.57191	0.757642	1.30732	1.87444	0.792654	1.32565	1.32039	1.79012	1.12979	0.683714	1.86849	1.31119	1.18475	1.69731	1.24388	1.03381	0.723985	1.59235	1.85516	0.923183	1.36771	1.4987	1.13679	1.2847	NA	0.523583	0.530001	-0.18548	-0.577399	0.136661	0.538099	0.0336576	-0.285039	0.0192832	-0.130529	-0.042059	-0.178307	0.653331	-0.154907	NA
SOX9	0.473076	0.533363	-0.89271	1.81517	-1.00427	-0.832746	-0.593075	-0.594935	-0.355246	-0.427796	1.30675	0.118096	0.442739	-0.22142	0.0114913	-0.991566	-0.349377	-1.18689	-0.921112	-4.58272	-0.424033	-0.857027	-4.9341	0.14256	-1.76921	-2.16915	-0.873665	-1.20657	-1.777	NA	1.46464	0.88274	0.294179	2.73628	3.57845	-0.408713	0.263952	4.33917	-0.497806	1.34141	3.4759	0.991762	1.64931	1.55558	NA
ERBB2	2.77919	2.91098	3.69391	4.21406	3.70544	3.18386	3.84767	2.37119	2.14603	4.04023	3.3321	1.33795	4.22977	3.64628	2.74181	3.43085	3.3978	4.29229	4.21266	0.731699	3.73298	3.92629	-0.826543	2.43692	4.12378	3.80558	4.01605	4.43671	4.04616	NA	-0.651658	-0.486815	-0.59838	0.0013994	2.97374	-0.549122	-0.0786185	3.19774	-0.290886	-0.0835543	-0.473485	-2.6781	-0.206942	-0.399882	NA
CTNND2	-4.37078	-6.40092	-3.38064	-3.12388	-5.4568	-2.13734	-2.46795	-3.5405	1.11143	-1.86394	-4.38923	-5.53839	-4.86241	-5.48389	3.07379	-1.97904	-1.50162	-3.88322	-3.0351	-3.78147	-1.6593	-2.3973	-4.9845	1.05802	-2.89314	-4.34821	-2.77187	-2.53716	-2.25278	NA	-2.39174	-4.8993	0.502583	-0.0887847	-1.67533	-0.478038	-0.0706448	1.44401	0.0534096	1.0292	-0.0410217	-2.76653	-2.32524	-3.23111	NA
CBLC	-1.0953	1.25008	1.19966	1.24284	-0.0183868	0.609604	0.74953	-1.69888	-1.75051	1.77406	0.929642	-1.83305	1.75256	0.457724	-0.767219	0.751201	0.759397	1.55187	1.1917	-5.32887	1.43362	1.0114	-7.20176	-1.53868	2.23194	1.75628	2.01242	1.58919	1.31555	NA	-1.8465	0.490684	-0.352206	0.0511384	5.31048	-0.824019	-0.261873	5.50289	-0.211827	-0.457872	-0.826638	-3.84547	0.16337	-0.857825	NA
EPPK1	1.00817	0.317695	0.414465	0.892363	0.597888	0.0531826	0.314665	-1.46353	-1.03339	-0.181044	1.53512	-2.2058	1.39862	1.26582	-1.51241	0.61053	-0.398844	0.673729	0.536939	-3.80371	0.360239	0.250813	-5.11418	-0.608457	0.277651	0.388721	0.880177	0.27269	0.0459738	NA	0.397643	0.716538	-0.259264	0.355424	4.4016	-0.307056	0.0638518	3.65065	-0.424936	-0.458694	1.1464	-3.08598	1.12593	1.21985	NA
TSHZ3	-1.67036	-0.597032	-0.997138	-1.84413	-2.08186	-1.41688	-0.582849	0.746216	0.848793	-0.6853	-1.36484	1.13012	-2.78912	-1.77264	-1.33764	0.784276	-1.31637	-1.32429	-0.778407	0.359788	-0.658684	-0.924206	0.382865	0.84332	-1.95891	-1.96979	-1.56398	-1.21554	-0.425489	NA	-2.45464	0.719336	0.327151	-1.06572	-2.44165	-0.758198	0.341357	0.363351	0.0054731	1.27361	0.604951	2.6941	-1.57357	-1.34715	NA
ERBB3	1.21491	0.965754	0.870272	1.23768	1.39381	0.937568	0.976183	-0.243211	-0.167552	1.10463	0.294441	-0.567585	1.51604	0.798268	1.01764	0.00250626	1.16804	1.25924	1.23022	-1.14254	0.607447	0.749216	-2.56687	-0.138009	1.2261	1.36699	1.36087	1.51843	0.89968	NA	1.2124	-0.202283	-0.388966	0.007464	2.53635	0.330121	0.226967	2.32366	-0.0295429	-0.121467	-1.07255	-1.92846	-0.0023956	-0.101412	NA
FAT4	-4.22576	-2.76603	-2.45369	-4.61986	-4.89832	-3.01002	-2.59457	-2.57857	-3.29791	-2.79553	-3.11535	-2.69734	-4.57318	-3.96419	-3.78995	-2.594	-3.61144	-3.83748	-3.12736	-2.38377	-2.93917	-2.78499	-3.13596	-1.61214	-3.38005	-3.78574	-3.59694	-3.79413	-2.27326	NA	-1.63176	0.845418	1.38379	-1.4925	-2.51455	-0.070846	0.190425	0.557392	-1.68577	0.584521	0.670398	0.899593	-0.779053	-1.69094	NA
APC	-4.80997	-4.90829	-4.41449	-4.59443	-4.0635	-4.45297	-4.75053	-4.53027	-4.57519	-4.42207	-4.97527	-5.06208	-5.09942	-5.5984	-5.18261	-4.85266	-3.80001	-4.46694	-4.49104	-4.99821	-4.26089	-4.81579	-4.67002	-4.511	-4.44935	-4.24756	-4.50248	-4.20648	-4.79362	NA	0.0426848	-1.10828	0.0524495	-0.103395	0.934707	-0.192085	0.065259	0.13974	-0.064191	0.027283	-0.727715	-0.559598	-0.892944	-0.804772	NA
MYC	2.21959	4.37844	2.45775	4.34396	2.94825	2.72099	2.76491	4.11913	2.25189	2.59697	3.26966	2.41135	4.37268	4.69714	4.69526	3.9877	2.69021	1.9611	1.84407	6.25005	3.14867	2.52174	4.76782	1.49978	2.40392	1.26729	2.42581	2.51083	2.0872	NA	-1.76811	1.68823	0.496655	2.49989	-3.3018	-0.427682	0.243163	-0.648697	0.752109	0.19305	2.00238	-0.0144691	1.86185	2.60994	NA
RECQL4	4.00857	3.75967	1.57352	2.46246	3.16841	3.08751	2.36052	1.71534	0.783221	1.74656	3.45992	2.43516	2.49413	5.34169	1.0901	0.780556	1.50154	1.90978	2.01291	-0.550281	2.60074	2.00311	1.05299	0.909443	1.86419	1.28974	2.26404	1.99275	2.22219	NA	3.22801	2.25813	-0.336257	0.449559	3.71869	0.48677	0.357414	0.662351	-0.126222	-0.117631	2.17018	0.171117	0.501375	3.11951	NA
SMAD4	1.87178	1.4943	2.61747	3.05082	2.5912	1.62496	2.46039	2.07247	2.28726	2.34258	2.1702	1.70526	2.73861	1.96222	3.15953	2.45055	2.70351	2.92719	3.06575	1.85895	2.82413	2.81086	2.01096	2.18316	2.43501	2.79224	2.56888	3.16459	3.00948	NA	-0.578774	-1.20921	-0.309721	-0.0149312	0.732244	-1.19918	-0.350461	0.0615073	0.104102	-0.0924292	-0.622044	-0.863615	-0.425985	-1.04725	NA
INPP4B	-3.3668	-2.87238	-3.38268	-2.44032	0.768802	-1.69771	-1.9467	-1.65614	-2.28695	-2.03891	-4.01764	-3.34361	-1.94962	-2.70061	-2.67772	-2.85772	-2.87037	-2.70056	-2.91409	-3.19822	-2.59198	-2.76713	-4.02441	-2.08401	-2.36099	-2.93789	-2.93061	-2.86754	-2.70801	NA	-0.509073	-0.0020074	-0.682123	0.47377	3.96703	0.894275	0.820426	2.36827	-0.202942	0.322086	-1.07975	-0.413008	0.917921	0.0073997	NA
SYNE1	0.276745	-0.0618324	1.73035	-0.14389	0.778804	1.91592	1.66988	2.35081	2.0724	1.11393	1.13198	2.26529	-0.976456	0.383368	2.13198	1.76311	1.48074	0.880411	1.20277	3.10783	1.23914	1.64458	2.71945	2.01032	0.725044	0.83597	1.0317	0.99661	1.34258	NA	-1.48636	-1.54257	0.849941	-1.34666	-2.32902	0.676781	0.0252977	-0.36864	0.0620832	0.388885	0.29601	1.23359	-1.97307	-0.959212	NA
AMER1	-7.40116	-6.33667	-6.26164	-5.8979	-6.54259	-6.86885	-6.84578	-7.26588	-6.51441	-6.39283	-6.82969	-2.23332	-6.67444	-7.31683	-5.88426	-6.53489	-5.6482	-6.14503	-5.83244	-6.38668	-6.9484	-6.68238	-6.98272	-6.49101	-6.55649	-6.51242	-6.22046	-6.31925	-7.37649	NA	-0.866263	-0.68847	-0.116619	-0.0654612	-0.155913	0.079552	-0.163398	-0.283158	-0.0233915	0.163652	-0.317272	3.98714	-0.355191	0.0596583	NA
SPEN	2.6979	1.67714	0.435109	1.09386	3.37709	2.67382	4.87592	1.60505	0.528997	1.21319	1.10607	3.40361	1.04295	2.37775	1.34208	2.40916	2.63597	0.672257	2.81374	7.56365	2.41688	5.34181	2.06601	0.07127	1.32596	0.325784	1.87209	1.33052	2.14294	NA	0.288747	-0.958833	-0.237148	-1.71988	-4.18656	0.256935	-0.46589	-0.460964	0.457727	-0.112771	0.780289	1.53152	-0.287571	0.234818	NA
CSMD3	-7.39811	-6.50781	-6.37558	-6.29228	-6.55281	-6.84219	-7.01279	-7.28978	-6.64518	-5.89058	-6.95335	-6.25358	-6.64957	-7.52065	-1.92783	-5.79889	-5.83687	-5.44633	-4.30228	-6.34873	-6.19291	-4.84798	-7.07527	-6.21669	-6.30104	-5.66656	-6.27391	-4.4908	-4.45663	NA	-1.59922	-0.670943	-0.929248	-1.99	-0.204082	-0.649286	-2.16481	-0.214511	-0.428492	0.410467	-1.2868	0.0203333	-2.15877	-3.06402	NA
ERBB4	-7.19968	-6.49863	-6.24238	-6.21396	-6.33662	-6.71788	-6.67662	-7.06676	-6.57454	-6.23401	-6.79215	-6.12827	-6.48832	-7.30989	-4.85248	-5.10169	-5.74976	-6.14365	-5.87911	-6.18746	-6.79726	-6.73341	-6.85771	-1.96971	-6.38741	-6.52065	-5.48542	-6.15535	-7.02291	NA	-2.09799	-0.748869	-0.0987318	-0.334848	-0.14916	0.0793787	0.0567894	-0.209047	-4.60484	0.153391	-0.271496	-0.642848	-0.332971	-0.286983	NA
KDR	-2.98869	-1.28096	-1.77763	-1.89522	-0.541709	-0.616771	-1.0173	0.500152	-0.348513	-0.812187	-2.10568	1.91196	-2.07678	-1.18903	-0.65463	-0.866292	-0.965142	-1.75013	-0.660768	1.18885	-0.383308	-1.15216	1.32282	-0.571058	-1.49374	-2.42696	-1.35079	-1.6677	-0.716536	NA	-2.1224	-0.315814	-0.0274978	-1.23445	-1.73056	-0.233462	0.134859	-0.82267	0.222546	0.681558	0.321283	3.26275	-0.409081	-0.47249	NA
LAMA5	0.176908	-1.10272	-1.68731	-1.09413	2.77971	-0.0432816	-0.372323	0.364187	0.229247	-0.363688	-0.730091	0.683229	-0.854203	-1.259	-0.218431	0.173017	-1.35262	-1.30217	-0.541362	0.234892	-0.178517	-0.990698	0.00466728	0.318286	-0.589429	-1.8938	-1.06676	-1.05839	-0.549378	NA	0.00389195	0.249902	-0.385144	-0.552771	2.54482	0.135236	0.618375	0.35952	-0.0890388	0.225741	1.16371	1.74999	0.204192	-0.709623	NA
TP53	-1.04552	-1.55654	-2.44344	-1.5172	-3.07583	-1.8575	-2.11083	-2.53267	-2.56993	-1.93612	-1.41583	-1.79202	-1.69806	-2.63842	-5.0755	-2.63171	-2.58896	-2.3752	-2.05748	-2.5605	-1.65966	-2.66212	-2.34354	-2.60917	-1.89857	-3.33068	-2.55725	-2.32987	-2.32386	NA	1.58619	1.03242	-0.0682397	0.540281	-0.515331	-0.197835	0.551296	-0.189128	0.0392461	-0.0375528	1.91485	0.765231	0.631807	-0.31456	NA
BRAF	-0.435808	-0.419304	-1.07704	-0.724327	-0.146871	-0.771254	-1.01107	-0.648219	-0.335184	-0.829108	-1.05512	-0.405646	-1.01939	-1.10656	0.716803	-0.385739	-0.540986	-0.990802	-0.516316	-0.379733	-0.634641	-0.863434	-0.141629	-0.411118	-1.08414	-1.26517	-0.722209	-0.933266	-0.840055	NA	-0.0500688	0.121682	-0.0862379	-0.20801	0.232862	-0.136612	-0.147635	-0.50659	0.0759334	0.255036	0.210051	0.316562	-0.0861277	-0.266503	NA
RAF1	1.83718	2.2249	2.18725	2.01944	2.16885	1.96464	2.04677	1.7516	1.70775	2.24957	1.56361	2.08362	2.00152	1.53257	2.32982	1.94595	2.30492	2.33119	2.3315	2.59145	2.13104	2.15545	2.21412	1.73407	2.6388	2.29084	2.5167	2.41973	2.3038	NA	-0.108776	-0.0800218	-0.143942	-0.312051	-0.422606	-0.166395	-0.108684	-0.462514	-0.0263223	-0.389228	-0.727233	-0.433078	-0.418207	-0.771236	NA
RNF213	2.13457	0.254075	1.76245	1.08763	1.82448	1.90786	1.7005	1.0526	0.439478	0.916723	0.975176	1.23721	1.65086	1.54701	0.431968	-0.210494	1.42142	1.56742	1.97097	0.433065	0.88611	1.25576	1.40257	0.233202	0.822466	0.74849	1.82101	1.84357	1.44565	NA	2.34507	-1.16734	0.195039	-0.883336	1.39141	1.02175	0.444746	-0.349977	0.206276	0.0942574	0.226686	-0.583808	-0.192707	0.101361	NA
ATM	-1.98385	-1.7674	-1.73445	-2.33659	-1.76002	-1.36945	-1.65735	-1.8475	-1.81199	-2.16914	-1.77495	-1.72933	-2.48135	-1.90102	-0.902061	-2.29875	-1.85921	-2.7168	-2.13782	-2.56948	-2.1083	-1.62881	-0.421575	-1.96096	-2.14973	-2.64015	-2.55854	-1.91324	-1.99413	NA	0.314894	0.091804	0.982352	-0.198771	0.809464	0.738848	-0.028543	-1.42592	0.148962	-0.0194126	0.865203	0.829208	-0.568108	0.0931048	NA
FBXW7	1.14276	1.47329	2.01857	1.15314	0.894796	1.62267	1.45836	1.27133	1.51901	1.13243	1.23168	1.2502	1.2911	0.588676	2.10313	1.34939	1.42504	1.70543	1.40526	2.01402	1.58175	1.7703	1.98464	1.39598	0.746935	1.17607	1.1576	1.4254	1.54248	NA	-0.206626	0.0482493	0.313143	-0.252121	-1.11923	0.0409193	-0.311945	-0.713314	0.123021	0.385499	0.0556068	0.0925998	-0.134296	-0.953802	NA
PMS2	0.641169	1.08984	0.273093	0.346769	0.861556	0.660334	0.206254	-0.0543528	0.0518951	0.325044	0.180409	0.163939	0.415712	0.87541	-0.210136	0.202655	0.319827	0.281	-0.0900741	-0.670914	0.452305	0.300337	0.326009	-0.0176506	0.379478	0.049408	0.355854	0.108543	0.236	NA	0.438514	0.77001	-0.00790692	0.436843	1.53247	0.208029	-0.0940833	-0.380362	0.0695457	-0.0544338	0.131001	-0.191915	0.307169	0.63941	NA
ACVR1B	-2.15903	-2.49695	-2.50054	-2.27863	-2.798	-2.39171	-2.17018	-2.74836	-2.9172	-1.94282	-3.32851	-3.25863	-2.77352	-1.84539	-2.80692	-2.25781	-2.19447	-1.96513	-2.28233	-1.98189	-1.94938	-2.21783	-1.8069	-2.71211	-1.92985	-2.40162	-1.9818	-1.73331	-2.15079	NA	0.0987749	-0.302473	-0.535414	0.0037007	-0.816114	-0.44233	0.0476413	-0.941466	-0.205086	-0.0129695	-0.926896	-1.27683	-1.04021	0.305397	NA
ACVR2A	-1.16046	-1.89868	-1.18383	-1.06742	-2.46473	-1.57211	-1.14997	-1.46028	-1.33321	-0.830641	-1.99099	-2.11843	-0.535254	-1.4412	-0.732604	-1.14934	-1.09499	-0.561664	-0.0967464	-1.05767	-0.920958	-0.904018	-1.47179	-1.20413	-0.702466	-0.223809	-0.331491	-0.333211	-0.44393	NA	-0.0111237	-0.80369	-0.622167	-0.97067	-1.40705	-0.651149	-0.245952	0.0115132	-0.12908	-0.128175	-1.76718	-1.78694	-0.202044	-0.997267	NA
CDKN1B	1.97117	1.20967	1.22519	1.73054	0.313558	1.26525	1.1603	0.692762	0.455137	1.09708	1.44848	0.303896	0.126884	0.53159	0.277759	0.982843	0.97697	1.29829	1.29872	-0.0318689	1.53532	1.26167	1.41669	0.297175	1.22828	1.07199	1.13407	1.18333	1.19342	NA	0.988324	0.232696	-0.0731001	0.43182	0.345427	-0.270066	-0.101377	-0.723926	0.157962	-0.131202	0.376495	-0.830175	-1.05645	-0.661832	NA
CTNNA2	-6.2596	-5.97425	-6.19535	-2.2785	-4.57182	-6.77159	-6.34689	-7.1581	-3.48936	-6.33631	-6.74051	-6.21294	-6.55813	-6.53417	-0.22751	-6.33669	-5.52986	-6.11035	-5.78979	-6.25062	-6.8286	-5.85825	-6.26136	-4.08936	-6.47679	-6.43783	-5.72512	-5.87838	-5.40889	NA	0.0770835	-0.444389	-0.0849964	3.5113	1.6788	0.057006	-0.488648	-0.896731	0.600005	0.140484	-0.302678	-0.487826	-0.679745	-1.12528	NA
LRP1B	-7.259	-6.34459	-6.12938	-5.95261	-4.00426	-6.78121	-6.70752	-3.52999	-6.44524	-6.34228	-6.66307	-6.22039	-5.62957	-7.39574	-5.79729	-5.25279	-5.5429	-5.99439	-5.72205	-1.57763	-4.85695	-6.59107	-4.57832	-6.38774	-6.48102	-6.34961	-6.15022	-6.13785	-7.34777	NA	-2.00621	-0.801689	-0.134988	-0.230566	-2.42663	-1.92426	-0.116451	1.04833	-0.0574996	0.13874	-0.313462	-0.0701645	0.508281	-0.0479665	NA
BTBD18	-6.51421	-6.3708	-6.17148	-4.64206	-4.6129	-6.75211	-5.94645	-7.10395	-6.0365	-6.27204	-6.71949	-6.16678	-6.55457	-6.03177	-5.78373	-5.43986	-5.66222	-6.04615	-5.60051	-4.94245	-6.82171	-5.72698	-6.89239	-5.40959	-6.42225	-6.40259	-6.08474	-5.3664	-6.00284	NA	-1.07435	-0.708588	-0.125327	0.95845	0.329556	0.0695968	-0.219465	-0.211562	-0.626907	0.15021	-0.316902	-0.082037	-1.18817	-0.0289356	NA
CHD3	3.69667	2.42901	2.32313	2.50115	2.37689	2.36137	2.5781	2.83053	3.23264	2.49416	2.81164	3.40518	1.93776	2.05007	3.05273	3.18013	2.33518	1.83764	1.9745	2.30324	2.03203	2.18267	3.04113	3.32967	1.97478	1.83683	1.89428	1.91776	1.94601	NA	0.516544	0.0938368	0.485492	0.526643	0.0736551	0.329344	0.395431	-0.210594	-0.0970307	0.519375	0.974812	1.51091	0.0199948	0.10406	NA
EPHA3	-7.16518	-6.48216	-6.26861	-6.10172	-6.32955	-6.67626	-6.90308	-7.09355	-4.68966	-6.24472	-6.78047	-6.14787	-6.47886	-7.32739	-5.64401	-6.27321	-5.69615	-6.20954	-5.83183	-6.16859	-6.73943	-6.74689	-6.86228	-5.48381	-6.39257	-6.48183	-6.06691	-6.13412	-7.22032	NA	-0.891968	-0.786009	-0.059077	-0.269894	-0.160958	0.06317	-0.156196	-0.23127	0.794158	0.147845	-0.298649	-0.0809626	-0.344743	-0.107071	NA
FANCM	0.336378	0.833095	0.30071	0.619661	-0.259856	0.518041	0.418624	0.137536	-0.00240898	-0.147276	0.338877	0.259402	0.61561	1.52506	0.402466	-0.232387	0.444718	0.197357	0.119717	-0.891128	0.492504	0.55548	0.614518	0.208345	0.0113487	-0.577083	0.244267	0.547711	0.489227	NA	0.568765	0.388376	0.103353	0.499944	0.631271	0.0255365	-0.136856	-0.476982	-0.210754	-0.158625	0.91596	0.0151348	0.0678987	1.03584	NA
FRYL	1.14241	2.45008	1.46998	1.44306	1.07001	1.25929	1.3326	0.907091	0.73912	1.00651	1.28812	1.29718	1.78091	0.965268	-0.0384798	2.96114	1.48184	1.69513	1.79669	0.763925	1.17908	1.5257	1.17417	0.462762	1.05972	1.42256	1.45175	1.4486	1.56609	NA	-1.81873	0.968234	-0.225147	-0.353636	0.306085	0.0802145	-0.193105	-0.267077	0.276359	-0.0532093	-0.134445	-0.154572	0.332313	-0.600824	NA
KMT2C	1.15503	1.61598	1.07631	0.796463	-0.777018	1.38767	0.805446	1.09734	1.10269	1.12088	0.692227	1.16432	0.827812	1.12651	1.62513	0.999097	1.17597	1.00507	1.28637	0.582185	1.13483	1.1571	1.27393	1.17723	1.11914	0.736941	1.04569	1.02784	1.18471	NA	0.155929	0.440018	0.071249	-0.489909	-1.3592	0.252836	-0.351658	-0.176588	-0.0745401	0.0017338	-0.044714	0.118635	-0.200029	-0.0581961	NA
MTUS2	-7.48467	-6.58567	-6.38871	-6.33968	-6.62815	-6.94312	-7.01462	-7.34351	-5.50924	-6.04703	-6.86818	-6.41462	-6.72945	-7.57206	-5.98109	-6.61559	-5.81429	-6.30916	-5.96462	-6.44155	-5.23302	-6.84539	-7.14581	-4.78681	-6.64597	-5.8265	-6.31018	-6.367	-7.46894	NA	-0.869087	-0.771376	-0.0795514	-0.375061	-0.186597	-1.7101	-0.169232	-0.197695	-0.722432	0.598939	-1.04168	-0.104439	-0.362447	-0.103122	NA
NSD1	0.588858	1.30651	0.503448	0.585897	-0.131369	0.189081	0.403039	0.328353	0.27122	0.400468	0.841488	0.547367	0.598661	0.635561	0.227714	0.061264	0.159137	0.633255	0.39528	0.102461	0.228862	0.431817	0.27696	0.613548	0.521737	0.283725	0.407436	0.0833302	0.183352	NA	0.527594	1.14737	-0.129806	0.190617	-0.233829	-0.0397806	-0.0287785	0.0513926	-0.342328	-0.121269	0.557763	0.139931	0.515331	0.452209	NA
PRKDC	0.0119638	0.238034	0.0984516	1.15806	1.20727	0.457425	0.530495	0.177812	0.0552635	-0.018259	0.68361	0.977275	0.711533	2.43546	0.221768	-0.14145	0.155087	0.0656891	0.348503	0.840255	0.893992	0.382666	0.186217	0.120253	-0.0791855	-0.610314	0.340922	0.109057	0.351802	NA	0.153414	0.0829468	0.0327625	0.809561	0.367018	-0.436567	0.14783	-0.00840569	-0.0649891	0.0609264	1.29392	0.636353	0.602475	2.08365	NA
RAD21	3.71183	4.86342	3.57516	3.76852	4.04265	3.30056	3.78561	3.37673	3.20104	2.98105	3.94075	3.84294	3.77514	5.37124	3.16245	3.45583	3.55584	3.59586	3.39261	3.36453	3.26934	3.56892	3.55364	3.24979	3.12255	3.36893	3.62435	3.74039	3.59204	NA	0.256	1.30758	-0.0206956	0.375912	0.678118	0.0312214	0.216695	-0.176914	-0.0487546	-0.141493	0.57182	0.218597	0.0347414	1.7792	NA
ROS1	-7.16794	-6.4801	-6.15937	-4.78782	-4.04975	-6.64497	-6.7887	-7.04968	-6.50937	-6.18981	-6.75105	-5.32669	-6.4575	-7.29925	-5.64945	-6.26172	-5.64941	-6.078	-5.80549	-6.14656	-6.68425	-6.68076	-6.80955	-6.47022	-6.33249	-6.42222	-6.03595	-6.1291	-7.2226	NA	-0.906226	-0.830688	-0.081373	1.01767	2.09682	0.039286	-0.107945	-0.24013	-0.039152	0.142679	-0.328824	0.709258	-0.328404	-0.076656	NA
TRIP11	1.68877	2.49587	1.83818	2.26545	1.3473	1.41681	1.86909	1.98529	2.16056	1.72009	1.66387	1.71733	2.42728	2.04777	2.64586	1.67126	2.6594	2.07668	2.08937	1.62481	1.81311	1.96035	1.7961	2.35348	1.48867	1.61834	2.01895	2.18724	2.28929	NA	0.0175037	-0.163528	-0.238506	0.176079	-0.277512	-0.3963	-0.0912614	0.189185	-0.19292	0.231424	0.0455275	-0.301619	0.240041	-0.241514	NA
UBR5	-0.555782	-0.390379	-0.432048	-0.429778	0.823346	-0.0274858	-0.62946	0.1294	-0.135316	-0.737636	-0.92744	0.194672	-0.310142	0.7915	-0.431528	0.0345087	-0.155236	-0.563218	0.132916	0.183405	-0.112628	-0.378656	0.257611	-0.224628	-0.713759	-0.871803	0.0167618	-0.568025	-0.131207	NA	-0.590291	-0.235143	0.13117	-0.562695	0.639941	0.0851421	-0.250803	-0.128211	0.0893126	-0.0238766	-0.0556374	0.17791	0.257884	0.922708	NA
AKT1	2.75197	2.63138	2.09961	2.33626	2.63956	2.19251	1.87037	2.51922	2.51044	2.41214	2.73022	2.60368	2.5949	2.50527	2.56596	2.69433	1.96388	1.96341	1.97703	2.97287	2.35023	1.77128	2.22134	2.54929	2.37031	2.56875	2.42082	1.93703	1.96335	NA	0.0576381	0.667501	0.1362	0.359229	-0.333313	-0.157716	0.0990901	0.297884	-0.0388536	0.0418253	0.161479	0.182859	0.657873	0.541927	NA
MAP2K1	1.76665	2.72828	1.40055	1.48187	2.2491	1.54365	1.33791	2.20247	1.75747	1.29006	1.77084	2.78554	2.15106	2.43046	1.08774	1.39203	1.83416	1.25217	1.25478	2.84052	1.24293	1.1849	2.34499	1.77235	1.67102	1.46342	1.75006	1.41175	1.29302	NA	0.374621	0.894114	0.148372	0.227085	-0.591417	0.300716	0.153008	-0.14252	-0.0148811	-0.380962	0.307428	1.03548	0.739309	1.13744	NA
ARID2	0.248121	0.30176	0.824873	0.88567	-0.430663	0.0535088	0.46096	0.131696	0.302984	0.15519	0.144996	0.617776	0.652182	0.205689	0.602488	0.465454	0.456809	0.895005	0.936954	-0.675345	0.429169	0.63869	0.145078	0.22637	0.178301	0.613935	0.778953	0.668572	0.534636	NA	-0.217333	-0.155049	-0.0701322	-0.0512833	0.244682	-0.37566	-0.17773	-0.013382	0.0766144	-0.0231113	-0.468939	-0.161177	-0.0163908	-0.328946	NA
CYLD	-0.332262	-1.24911	1.03948	-0.240268	-0.642469	0.235472	0.535056	-0.119767	0.264819	-0.19019	-0.000288963	0.394923	-0.571601	-0.525536	0.162499	0.12199	0.276341	0.694857	0.507873	0.097825	-0.000384331	0.65571	1.15699	0.389199	-0.621021	0.487021	0.271106	0.673916	0.660161	NA	-0.454252	-1.52545	0.344619	-0.74814	-0.740294	0.235856	-0.120655	-1.27676	-0.12438	0.430831	-0.48731	0.123817	-1.24552	-1.1857	NA
EP300	-0.89499	-0.191487	0.742928	0.427942	0.717103	0.104439	0.376839	-0.116723	0.431169	0.332677	-0.542845	0.524499	0.581579	0.277699	0.265479	0.262771	0.630887	0.715742	0.112616	0.0971623	0.175284	0.726311	0.359649	0.538639	0.210179	0.429742	0.762199	0.784146	0.580076	NA	-1.15776	-0.822374	0.0271864	0.315326	0.619941	-0.0708456	-0.349472	-0.476372	-0.10747	0.122498	-0.972587	-0.2377	-0.202567	-0.302377	NA
KMT2B	1.42966	1.21014	1.10172	0.938652	1.63935	1.15257	0.877188	1.17615	0.58533	1.21801	1.01756	1.21497	1.37396	0.641166	0.8266	0.713646	0.995235	1.01851	0.881455	0.926835	1.20507	1.03544	1.77002	0.494196	1.39512	0.662127	1.28852	1.36594	1.0344	NA	0.716014	0.214903	0.0832138	0.0571962	0.712515	-0.0524997	-0.15825	-0.593865	0.0911341	-0.177113	0.35543	-0.0735569	0.0080242	-0.393235	NA
TET2	-2.06414	-2.82966	-2.05986	-2.74162	-2.41621	-2.09491	-2.40216	-2.7944	-1.9123	-1.91498	-2.54378	-2.19061	-2.70066	-3.9533	-2.92055	-2.07382	-1.92977	-2.23834	-1.50671	-1.54247	-1.77936	-2.39328	-2.15411	-2.15438	-1.87938	-2.05316	-1.83917	-2.11796	-1.73937	NA	0.0096818	-0.899893	0.178478	-1.2349	-0.87375	-0.31555	-0.0088768	-0.640297	0.242089	-0.0356064	-0.490621	-0.351438	-0.582697	-2.21393	NA
EXT1	-0.824113	0.861993	0.864009	0.560005	0.833516	-0.179717	0.742438	0.110465	0.269039	0.808242	0.0666409	0.778674	0.736464	1.40038	-0.614726	0.0391045	1.04551	1.13832	1.07139	0.659712	0.545263	0.830944	0.132612	0.32287	1.51742	0.874416	1.43983	1.15809	0.79621	NA	-0.863217	-0.18352	-0.274315	-0.511385	0.173804	-0.72498	-0.0885062	-0.0221472	-0.0538311	-0.709183	-0.807775	-0.661161	-0.421625	0.604172	NA
NCOR2	5.6408	5.48102	4.69469	5.36078	6.24533	5.11619	4.97161	6.03789	5.63203	5.10404	5.37868	5.6645	5.32453	5.21781	5.5754	5.17638	4.90382	4.72043	5.12881	5.39136	4.75645	4.7429	5.42982	5.56687	4.82189	4.97812	4.92523	5.02919	4.91466	NA	0.464418	0.577196	-0.0257397	0.231973	0.853972	0.359741	0.228711	0.608072	0.0651605	0.282154	0.400563	0.739274	0.295339	0.303153	NA
RANBP2	0.846494	0.384849	1.05246	1.22728	-0.322942	-0.0951681	0.680191	0.245696	0.80288	0.300548	1.20854	0.72634	1.29618	0.60257	1.07492	1.12243	0.791756	1.19995	0.749048	1.43175	0.598041	0.912034	1.08044	0.571776	-0.0207443	0.885592	0.409141	0.813801	0.876489	NA	-0.275931	-0.406907	-0.14749	0.478236	-1.75469	-0.693209	-0.231843	-0.834742	0.231104	0.321292	0.322949	0.3172	0.482379	-0.273919	NA
STK11	2.37631	2.31753	3.05699	3.06054	0.488526	2.94916	2.76197	2.32862	1.9107	2.87746	2.6685	2.28929	2.88277	2.94542	2.80043	2.5435	2.58943	2.96741	2.91538	2.30295	2.80911	2.82538	2.48922	1.92334	2.89301	2.70395	2.88153	2.99482	2.93897	NA	-0.167198	-0.271899	0.0895824	0.145153	-1.81442	0.140048	-0.0634093	-0.160599	-0.012638	-0.0155496	-0.03545	-0.592237	-0.112055	0.0064526	NA
TRAF3	-0.221595	-0.814154	-0.713432	-1.05542	-0.526935	-1.00181	-1.25612	-0.878081	-0.280954	-1.64707	-0.33348	-0.61565	-0.955187	-0.2115	-2.5084	-0.981988	-0.859148	-0.881169	-0.940617	-0.027998	-0.944789	-0.918798	-0.236763	-0.349628	-1.80995	-0.728131	-0.980666	-0.952441	-0.946701	NA	0.760393	0.0449939	0.167737	-0.114808	-0.498937	-0.0570164	-0.337319	-0.641318	0.0686741	0.162882	0.394651	0.365016	-0.00274656	0.735201	NA
