# Supplementary material for: Molecular genetic positioning of small intestine and papilla of Vater carcinomas including clinicopathological classification
Source: Cancer Med. 2023 Mar 31;12(10):11491–502. doi: 10.1002/cam4.5877 (PMC10242328; doi:10.1002/cam4.5877)
Supplement: Supplementary file 4 — Table S2. [file CAM4-12-11491-s001.xlsx]

## Sheet: Sheet1
Table S2
CaseNo	1	2	3	4	5	6	7	8	9	10	11	12	13	14	15
APOB		2.761
KRAS	2.688	2.65				2.523				3.033
SOX9
ERBB2										1.361
CTNND2		2.886				2.567				2.626
CBLC			1.38							1.103			1.465	0.935
EPPK1		2.791												4.971
TSHZ3	1.472												1.461	1.026	1.404
ERBB3	2.688		1.265
FAT4										2.753				1.329
APC		2.803				2.567				2.666
MYC		2.791												4.971
RECQL4		2.791												4.971
SMAD4														1.35
INPP4B										2.753				1.329
SYNE1
AMER1
SPEN
CSMD3		2.791												4.971
ERBB4
KDR										2.753				1.329
LAMA5
TP53										1.348				1.127
BRAF
RAF1														1.307
RNF213								1.479		1.393
ATM
FBXW7										2.753				1.329
PMS2	1.419							1.443	1.481	0.99			1.336		1.499
ACVR1B	2.688
ACVR2A										3.689
CDKN1B	2.688	2.65				2.523
CTNNA2
LRP1B										3.689
BTBD18
CHD3										1.348				1.127
EPHA3
FANCM
FRYL										2.753				1.329
KMT2C		2.881
MTUS2		2.714				2.559
NSD1		3.298
PRKDC														3.73
RAD21		2.791												4.971
ROS1						2.562				2.666
TRIP11
UBR5														4.971
AKT1
MAP2K1
ARID2	2.688
CYLD														1.494
EP300								1.5		1.226				1.274
KMT2B								1.322		1.182			1.461	1.026	1.404
TET2										2.753				1.329
EXT1		2.791												4.971
NCOR2			1.474					1.449
RANBP2
STK11	1.416		1.379		1.413		1.426	1.188		1.326			1.433		1.39
TRAF3
