# Supplementary material for: Molecular genetic positioning of small intestine and papilla of Vater carcinomas including clinicopathological classification
Source: Cancer Med. 2023 Mar 31;12(10):11491–502. doi: 10.1002/cam4.5877 (PMC10242328; doi:10.1002/cam4.5877)
Supplement: Supplementary file 5 — Table S3. [file CAM4-12-11491-s003.xlsx]

## Sheet: Sheet1
Gene	msk_impact_2017 : count	msk_impact_2017 : percentage	msk_met_2021 : count	msk_met_2021 : percentage	pan_origimed_2020 : count	pan_origimed_2020 : prcentage
ACVR1B	NA	NA	NA	NA	3	3.19149
ACVR2A	NA	NA	NA	NA	3	3.19149
AKT1	NA	NA	1	1.06383	NA	NA
AMER1	NA	NA	2	2.12766	NA	NA
ANKRD11	NA	NA	1	1.06383	NA	NA
APC	11	31.4286	19	20.2128	25	26.5957
ARID1A	3	8.57143	6	6.38298	10	10.6383
ARID1B	NA	NA	NA	NA	3	3.19149
ARID2	2	5.71429	6	6.38298	9	9.57447
ASXL1	2	5.71429	NA	NA	1	1.06383
ASXL2	NA	NA	2	2.12766	NA	NA
ATM	3	8.57143	7	7.44681	1	1.06383
ATR	1	2.85714	NA	NA	NA	NA
AXIN1	1	2.85714	1	1.06383	1	1.06383
AXIN2	NA	NA	NA	NA	1	1.06383
B2M	1	2.85714	1	1.06383	NA	NA
BBC3	1	2.85714	NA	NA	NA	NA
BCOR	1	2.85714	1	1.06383	NA	NA
BLM	2	5.71429	NA	NA	1	1.06383
BRAF	3	8.57143	8	8.51064	2	2.12766
BRCA2	2	5.71429	NA	NA	1	1.06383
CALR	1	2.85714	NA	NA	NA	NA
CASP8	1	2.85714	NA	NA	NA	NA
CDH1	1	2.85714	NA	NA	2	2.12766
CDK12	1	2.85714	NA	NA	1	1.06383
CDKN1B	1	2.85714	1	1.06383	NA	NA
CDKN2A	1	2.85714	6	6.38298	7	7.44681
CDKN2C	NA	NA	1	1.06383	NA	NA
CHD2	NA	NA	NA	NA	1	1.06383
CHEK1	1	2.85714	NA	NA	NA	NA
CIC	2	5.71429	NA	NA	1	1.06383
CREBBP	1	2.85714	1	1.06383	1	1.06383
CSF1R	NA	NA	1	1.06383	NA	NA
CTCF	4	11.4286	3	3.19149	2	2.12766
CTNNB1	1	2.85714	4	4.25532	8	8.51064
CXCR4	NA	NA	NA	NA	1	1.06383
DICER1	NA	NA	1	1.06383	NA	NA
ELF3	NA	NA	4	4.25532	NA	NA
EP300	1	2.85714	NA	NA	NA	NA
EPHA3	NA	NA	NA	NA	1	1.06383
ERBB2	4	11.4286	11	11.7021	3	3.19149
ERBB3	3	8.57143	7	7.44681	2	2.12766
ERCC4	NA	NA	1	1.06383	NA	NA
ERF	NA	NA	2	2.12766	NA	NA
ERRFI1	1	2.85714	NA	NA	NA	NA
ESR1	NA	NA	2	2.12766	NA	NA
ETV6	NA	NA	1	1.06383	NA	NA
FANCA	NA	NA	NA	NA	1	1.06383
FANCD2	NA	NA	NA	NA	1	1.06383
FAT1	1	2.85714	1	1.06383	1	1.06383
FBXW7	5	14.2857	5	5.31915	NA	NA
FGFR2	NA	NA	NA	NA	1	1.06383
FLCN	1	2.85714	1	1.06383	NA	NA
FLT3	NA	NA	NA	NA	1	1.06383
FUBP1	3	8.57143	1	1.06383	NA	NA
GNAS	2	5.71429	4	4.25532	3	3.19149
GPS2	1	2.85714	NA	NA	NA	NA
GRIN2A	NA	NA	1	1.06383	NA	NA
HLA-A	3	8.57143	NA	NA	NA	NA
HLA-B	NA	NA	2	2.12766	NA	NA
HNF1A	1	2.85714	NA	NA	NA	NA
IDH1	1	2.85714	3	3.19149	NA	NA
IKZF1	1	2.85714	1	1.06383	NA	NA
JAK1	NA	NA	1	1.06383	1	1.06383
KDM6A	1	2.85714	NA	NA	1	1.06383
KMT2A	NA	NA	NA	NA	1	1.06383
KMT2B	NA	NA	1	1.06383	NA	NA
KMT2C	NA	NA	3	3.19149	3	3.19149
KMT2D	2	5.71429	6	6.38298	2	2.12766
KRAS	21	60	50	53.1915	33	35.1064
LZTR1	NA	NA	NA	NA	1	1.06383
MAP2K1	2	5.71429	4	4.25532	5	5.31915
MAP2K2	NA	NA	NA	NA	1	1.06383
MAP2K4	NA	NA	1	1.06383	1	1.06383
MAP3K1	1	2.85714	NA	NA	NA	NA
MAP3K13	NA	NA	1	1.06383	NA	NA
MAX	1	2.85714	1	1.06383	NA	NA
MED12	1	2.85714	1	1.06383	1	1.06383
MEN1	NA	NA	NA	NA	1	1.06383
MITF	NA	NA	1	1.06383	NA	NA
MLH1	NA	NA	NA	NA	2	2.12766
MSH2	NA	NA	NA	NA	1	1.06383
MSH6	1	2.85714	NA	NA	3	3.19149
MYC	1	2.85714	2	2.12766	NA	NA
NCOR1	1	2.85714	1	1.06383	NA	NA
NF1	2	5.71429	3	3.19149	1	1.06383
NKX2-1	1	2.85714	NA	NA	NA	NA
NOTCH1	NA	NA	1	1.06383	NA	NA
NOTCH2	NA	NA	NA	NA	1	1.06383
NOTCH3	1	2.85714	NA	NA	2	2.12766
NOTCH4	2	5.71429	1	1.06383	NA	NA
NRAS	NA	NA	NA	NA	1	1.06383
NRG1	NA	NA	NA	NA	1	1.06383
NSD1	1	2.85714	NA	NA	NA	NA
PALB2	1	2.85714	NA	NA	NA	NA
PBRM1	1	2.85714	1	1.06383	NA	NA
PGR	NA	NA	1	1.06383	NA	NA
PIK3CA	3	8.57143	13	13.8298	4	4.25532
PIK3R1	NA	NA	NA	NA	3	3.19149
PIK3R2	1	2.85714	NA	NA	NA	NA
PIK3R3	1	2.85714	1	1.06383	NA	NA
PMS1	1	2.85714	NA	NA	NA	NA
PMS2	1	2.85714	NA	NA	2	2.12766
POLD1	1	2.85714	1	1.06383	NA	NA
POLE	NA	NA	1	1.06383	NA	NA
PPM1D	NA	NA	1	1.06383	NA	NA
PPP2R1A	1	2.85714	1	1.06383	NA	NA
PTCH1	1	2.85714	1	1.06383	2	2.12766
PTEN	NA	NA	1	1.06383	2	2.12766
PTPN11	NA	NA	1	1.06383	NA	NA
PTPRD	1	2.85714	1	1.06383	NA	NA
PTPRS	1	2.85714	NA	NA	NA	NA
RAD50	NA	NA	1	1.06383	2	2.12766
RAF1	2	5.71429	3	3.19149	NA	NA
RANBP2	NA	NA	NA	NA	1	1.06383
RB1	2	5.71429	3	3.19149	2	2.12766
RBM10	1	2.85714	1	1.06383	1	1.06383
RNF43	1	2.85714	5	5.31915	4	4.25532
RYBP	NA	NA	1	1.06383	NA	NA
SETD2	NA	NA	NA	NA	1	1.06383
SLX4	NA	NA	1	1.06383	NA	NA
SMAD2	2	5.71429	1	1.06383	1	1.06383
SMAD3	3	8.57143	3	3.19149	1	1.06383
SMAD4	3	8.57143	12	12.766	10	10.6383
SMARCA4	NA	NA	2	2.12766	NA	NA
SOX9	3	8.57143	7	7.44681	3	3.19149
SPEN	1	2.85714	NA	NA	NA	NA
SPOP	NA	NA	1	1.06383	NA	NA
STAT5B	1	2.85714	NA	NA	NA	NA
SUFU	NA	NA	NA	NA	1	1.06383
TCF7L2	1	2.85714	1	1.06383	NA	NA
TET1	NA	NA	1	1.06383	NA	NA
TGFBR1	NA	NA	3	3.19149	1	1.06383
TGFBR2	NA	NA	4	4.25532	3	3.19149
TNFRSF14	1	2.85714	NA	NA	NA	NA
TOP1	1	2.85714	NA	NA	1	1.06383
TP53	19	54.2857	55	58.5106	29	30.8511
TP53BP1	NA	NA	1	1.06383	NA	NA
TRAF7	NA	NA	1	1.06383	NA	NA
ZFHX3	1	2.85714	NA	NA	NA	NA
